# Supplementary material for: Rational Design of Photocontrolled Rectifier Switches in Single-Molecule Junctions Based on Diarylethene
Source: Molecules. 2023 Oct 18;28(20):7158. doi: 10.3390/molecules28207158 (PMC10609135; doi:10.3390/molecules28207158)
Supplement: Supplementary file 1 [file molecules-28-07158-s001.zip]

Archive with 1 entries (1 files):
- molecules-2651366-supplementary.pdf
